# Supplementary material for: Development of long short-term memory models using rainfall and soil moisture to predict soil moisture dynamics
Source: PLoS One. 2026 Jul 21;21(7):e0353268. doi: 10.1371/journal.pone.0353268 (PMC13387561; doi:10.1371/journal.pone.0353268)
Supplement: S1 Table — MAE, mean absolute error; RMSE, root mean square error; nRMSE, normalized RMSE. Hourly rainfall and event-based rainfall are either raw data collected in AWS at 1 h intervals, or data classified as different rainfall events by MIET, which classifies 12-hour periods of no rainfall between rainfall records as different events after cumulative sum processing. In time horizon, ‘t’ means present, and model forecasts four future time horizons. (XLSX) [file pone.0353268.s005.xlsx]

## Sheet: Sheet1
Rainfall input		Soil depth	Time horizon	Train1			Train2			Validation
				RMSE	MAE	nRMSE	RMSE	MAE	nRMSE	RMSE	MAE	nRMSE
Event-based rainfall		D20	t+1	0.7728	1.1592	0.0244621	0.5386	0.1209	0.019423	0.1852	0.0365	0.00776439
			t+3	1.4885	0.4725	0.0471169	0.9584	0.358	0.0345618	0.2719	0.1122	0.0113992
			t+6	2.3943	0.7609	0.075789	1.8266	0.5718	0.0658709	0.3458	0.1604	0.0144974
			t+12	3.1679	1.2145	0.100276	3.0706	1.1192	0.110732	0.5148	0.265	0.0215826
		D40	t+1	0.6877	0.1716	0.0185414	0.3905	0.105	0.0200333	0.2597	0.0624	0.0101694
			t+3	1.3882	0.4228	0.0374279	0.8565	0.2762	0.04394	0.5668	0.1926	0.0221948
			t+6	2.7982	1.0936	0.0754435	1.7693	0.6144	0.0907682	1.3517	0.4638	0.05293
			t+12	3.5863	1.5461	0.0966918	2.4795	1.0214	0.127203	1.4109	0.5149	0.0552482
		D60	t+1	0.4162	0.1144	0.0150742	0.1303	0.0527	0.0132419	0.1803	0.0644	0.0102356
			t+3	0.9392	0.2708	0.0340167	0.3453	0.1607	0.0350915	0.4007	0.1311	0.0227477
			t+6	1.468	0.5586	0.0531691	0.6037	0.274	0.0613516	0.6492	0.2272	0.036855
			t+12	2.1742	0.9919	0.0787468	1.0606	0.4928	0.107785	0.9075	0.4061	0.0515186
Hourly rainfall		D20	t+1	0.7185	0.1634	0.0227433	0.4944	0.1215	0.0178291	0.1728	0.0454	0.00724452
			t+3	1.463	0.426	0.0463097	0.9845	0.3236	0.0355031	0.2474	0.1043	0.0103721
			t+6	2.1299	0.7244	0.0674197	1.395	0.51	0.0503065	0.3328	0.1883	0.0139524
			t+12	3.3564	1.2357	0.106243	3.32	1.13	0.119726	0.4619	0.2185	0.0193648
		D40	t+1	0.6755	0.1456	0.0182125	0.3865	0.1099	0.0198281	0.2647	0.0774	0.0103651
			t+3	1.3455	0.4615	0.0362766	0.888	0.3144	0.045556	0.5626	0.1641	0.0220303
			t+6	2.6678	0.9843	0.0719277	1.5443	0.5372	0.0792253	1.2943	0.3859	0.0506823
			t+12	3.5179	1.5311	0.0948477	2.261	0.9505	0.115993	1.4122	0.5509	0.0552991
		D60	t+1	0.4133	0.108	0.0149692	0.1316	0.0574	0.013374	0.175	0.0596	0.00993471
			t+3	0.8968	0.3054	0.032481	0.3093	0.1275	0.0314329	0.3786	0.1345	0.021493
			t+6	1.4077	0.568	0.0509852	0.5424	0.3199	0.055122	0.6781	0.2976	0.0384956
			t+12	2.2275	1.013	0.0806773	1.003	0.5617	0.101931	0.9198	0.3793	0.0522169
